# Supplementary material for: The moderating effect of attitudes in the relationship between knowledge and self-efficacy in palliative care among nurses: A cross-sectional, correlational study
Source: PLoS One. 2023 Oct 5;18(10):e0292135. doi: 10.1371/journal.pone.0292135 (PMC10553266; doi:10.1371/journal.pone.0292135)
Supplement: S1 Dataset — (XLSX) [file pone.0292135.s002.xlsx]

## Sheet: S2_PLosOne_DataSet
UserID	Age	Age_Cat	Gender	Marital	Religion	Edu	Career_current	Dept	Financial	Health	AD_Edu	Pt_ADs	Relativ	Comm1	Comm2	Comm3	Comm4	Comm5	Comm6	Comm7	Comm8	Management9	Management10	Management11	Management12	Management13	Management14	Management15	Management16	Teamwork17	Teamwork18	Teamwork19	Teamwork20	Teamwork21	Teamwork22	Teamwork23	EOL_Care1	EOL_Care2	EOL_Care3	EOL_Care4	EOL_Care5	EOL_Care6	EOL_Care7	EOL_CDI1	EOL_CDI2	EOL_CDI3	EOL_CDI4	EOL_CDI5	EOL_CDI6
1	44	2	2	2	0	3	48	1	2	2	0	1	0	6	6	6	6	6	6	6	6	7	6	6	8	8	7	7	7	6	6	6	6	6	6	6	1	1	1	1	1	1	0	1	1	0	0	1	0
2	30	1	2	1	0	2	6	2	2	2	0	1	0	8	8	8	6	8	8	6	8	8	7	7	7	8	8	8	6	8	8	8	8	6	8	9	1	1	0	1	1	1	0	1	1	0	0	1	0
3	46	2	2	2	1	3	250	4	3	2	1	1	1	7	8	8	7	9	8	7	7	7	8	8	9	9	8	8	8	8	8	8	7	8	8	7	1	0	1	1	1	1	0	1	1	0	0	0	0
4	29	0	2	1	0	3	48	3	2	2	1	1	0	6	6	4	4	4	3	3	8	6	7	8	8	8	6	5	5	7	6	8	6	6	4	7	1	1	1	1	1	1	1	1	1	1	0	0	0
5	22	0	2	1	0	1	11	3	2	2	1	1	0	8	7	8	9	7	7	5	8	8	8	8	8	7	8	8	4	4	7	6	7	4	8	6	1	1	1	1	1	1	0	1	1	1	1	1	0
6	27	0	2	2	0	2	48	3	2	2	1	1	0	6	6	6	5	7	6	6	8	7	6	7	8	8	6	6	4	7	3	3	6	5	5	3	1	1	1	1	1	1	1	1	1	1	0	1	0
7	29	0	2	1	1	2	40	5	2	2	0	1	1	6	6	8	8	8	8	6	9	8	8	8	9	9	8	8	6	7	8	8	7	7	8	8	1	1	1	1	1	1	0	1	1	0	0	0	0
8	46	2	2	2	1	3	42	3	2	3	1	1	0	7	7	4	4	4	4	4	7	7	7	7	7	7	6	6	6	4	4	7	7	4	6	6	1	1	1	1	1	1	1	1	1	1		0	0
9	41	2	2	2	1	3	72	3	2	2	1	1	0	8	8	9	8	8	9	8	8	9	9	8	9	9	9	9	7	10	10	9	9	9	9	9	1	1	1	1	1	1	0	1	1	1	1	1	0
10	25	0	2	1	1	2	36	3	2	2	1	1	0	4	4	5	5	5	4	5	6	6	6	6	6	5	6	5	5	6	5	5	6	5	6	6	1	1	1	1	1	1	0	1	1	0	0	0	0
11	40	2	2	2	0	3	60	1	2	2	1	1	0	6	6	6	6	6	7	6	6	7	7	8	8	8	7	6	6	6	6	6	6	6	6	6	1	1	1	1	1	1	0	1	1	0	0	1	0
12	51	2	2	2	1	3	36	2	2	2	1	1	0	5	6	6	6	7	7	6	7	9	8	8	9	9	8	8	8	7	6	6	7	5	6	7	1	1	1	1	1	0	1	1	1	0	0	1	0
13	34	1	2	1	1	2	96	3	2	3	1	1	0	7	8	7	6	9	8	6	6	7	6	7	7	7	7	6	6	7	4	6	6	7	6	8	1	1	1	1	1	0	1	1	1	0	0	0	0
14	29	0	2	1	0	2	48	5	2	2	0	1	0	6	6	6	6	6	3	1	8	8	7	6	7	7	7	6	3	4	5	5	5	4	6	7	1	1	1	1	1	1	0	1	1	0	0	1	0
15	32	1	2	1	0	2	60	5	2	2	0	1	0	5	5	5	5	5	5	5	5	5	5	5	5	5	5	5	5	5	5	5	5	5	5	5	1	1	1	1	1	1	0	1	1	0	0	1	0
16	25	0	2	1	0	2	30	3	2	2	1	1	0	8	8	8	8	8	8	5	6	7	8	7	8	7	8	9	8	9	8	7	9	8	8	8	1	1	1	1	1	1	0	0	1	1	0	0	0
17	33	1	2	1	1	2	1	5	2	2	0	1	0	6	6	6	6	8	6	7	7	7	8	8	9	9	7	6	7	7	8	8	8	8	7	7	1	1	1	1	1	1	0	1	1	1	1	0	0
18	25	0	2	1	0	1	8	3	2	2	0	1	0	5	4	4	4	4	3	3	3	3	3	3	3	3	3	3	3	2	2	3	3	3	3	3	0	1	0	1	1	1	0	0	0	1	1	0	1
19	26	0	2	1	0	2	49	3	2	2	1	1	0	8	8	8	6	8	7	5	8	7	8	8	8	8	7	5	5	8	7	6	7	8	8	6	1	1	1	1	1	1	0	1	1	1	0	1	0
20	26	0	2	1	0	2	36	5	2	2	0	1	0	4	5	5	7	5	5	3	6	7	7	6	8	6	6	6	4	4	4	4	5	5	6	4	1	1	1	1	1	1	0	1	1	0	0	0	0
21	31	1	2	2	0	2	82	5	2	2	1	1	0	6	6	6	6	6	6	6	6	6	6	6	6	6	6	6	6	6	6	6	6	6	6	6	1	1	1	1	1	1	0	1	1	0	0	1	0
22	24	0	2	1	0	2	46	5	2	2	0	1	0	5	6	6	6	5	4	4	4	5	5	5	6	6	5	5	5	5	5	5	5	5	6	6	1	1	1	1	1	1	0	1	1	1	0	0	0
23	38	1	2	2	0	2	3	3	2	2	1	1	0	7	7	5	5	5	5	5	5	7	7	7	7	7	7	7	7	7	7	7	7	7	7	7	1	0	1	1	1	1	0	1	1	0	0	1	0
24	23	0	2	1	0	2	11	3	2	2	0	1	0	6	5	5	4	4	4	5	6	7	4	4	7	6	5	4	4	4	5	5	5	4	6	5	1	1	1	1	1	1	0	1	1	1	1	1	0
25	28	0	2	1	0	2	48	3	2	3	1	1	0	5	5	5	5	5	6	6	6	5	7	5	7	7	6	6	6	5	6	5	7	6	6	6	1	1	1	1	1	1	0	1	1	0	0	1	0
26	41	2	2	1	1	2	24	5	2	2	0	1	1	6	6	6	7	7	6	6	6	7	6	6	5	5	6	6	6	6	6	6	5	7	6	6	1	1	1	1	1	1	1	1	1	0	0	0	0
27	28	0	2	1	0	3	36	5	2	2	0	2	0	9	8	8	9	9	6	6	9	8	7	8	8	8	9	6	8	10	10	7	8	8	8	8	1	1	1	1	1	1	0	1	1	1	1	1	0
28	40	2	2	2	1	2	48	3	2	2	1	1	1	8	9	9	8	9	8	7	10	9	8	7	9	8	8	9	8	8	8	8	9	8	8	9	1	1	1	1	1	1	0	1	1	0	0	0	0
29	23	0	2	1	0	2	11	3	2	2	1	1	1	6	6	5	6	5	5	7	6	8	8	7	8	7	8	6	4	6	6	6	7	6	6	6	1	1	1	1	1	1	0	1	1	1	0	0	0
30	24	0	2	1	0	2	24	3	2	2	1	1	0	7	7	7	7	7	6	6	7	8	7	8	10	8	7	7	7	7	7	7	7	7	7	7	1	1	1	1	1	1	1	1	1	1	1	1	0
31	31	1	1	2	0	2	24	1	2	2	1	1	0	3	7	4	4	4	3	5	7	7	7	5	6	7	6	6	6	6	6	6	5	4	5	5	1	0	1	1	1	0	0	1	1	1	0	1	0
32	29	0	2	1	0	2	60	3	2	2	0	1	0	6	6	5	5	8	5	2	8	5	8	8	8	8	8	5	5	5	5	6	7	5	5	4	1	1	1	1	1	1	1	1	1	0	0	0	0
33	33	1	1	2	0	2	10	1	2	2	0	2	0	6	6	6	5	7	5	5	6	5	5	6	6	7	6	6	6	6	6	6	6	6	6	6	0	0	1	1	1	1	0	1	1	1	0	1	0
34	25	0	2	1	1	2	24	1	2	2	0	1	0	5	6	7	5	5	5	6	5	7	5	5	6	5	6	6	6	6	5	5	5	5	5	5	0	1	1	1	1	1	0	0	1	1	0	0	0
35	29	0	2	1	0	2	31	1	2	2	1	1	0	6	6	6	7	6	6	6	6	7	6	6	7	7	7	7	7	7	7	7	7	7	8	7	1	1	1	1	0	1	1	1	1	0	0	0	0
36	25	0	2	1	1	2	25	1	3	2	0	1	0	9	7	9	10	7	6	1	5	6	9	8	8	10	6	8	8	10	10	9	9	7	8	8	1	1	1	1	1	1	0	1	1	1	0	0	0
37	25	0	2	1	1	2	36	3	2	2	1	1	0	4	8	6	4	8	8	5	9	5	9	8	9	8	5	4	5	8	4	4	6	4	4	5	1	1	1	1	0	1	1	1	1	1	0	1	0
38	33	1	2	1	0	2	60	3	2	2	1	1	0	8	8	9	8	8	8	6	8	8	8	8	8	8	8	6	6	7	7	7	7	7	7	7	1	1	1	1	1	1	0	1	1	0	0	1	0
39	40	2	2	2	0	2	48	3	2	2	1	1	0	6	6	7	5	7	5	6	6	6	7	7	7	7	5	5	5	6	5	5	5	6	5	5	0	1	1	1	0	1	0	1	1	1	1	1	0
40	24	0	2	1	1	2	11	3	2	2	1	1	0	6	6	6	6	7	6	5	7	6	4	5	5	5	5	4	4	5	3	3	3	3	4	6	1	1	1	1	0	1	0	1	1	1	0	1	0
41	38	1	2	1	1	2	72	3	2	2	0	1	0	8	9	6	6	7	7	7	8	7	8	8	8	8	7	6	7	7	6	7	7	7	7	7	1	1	1	1	1	1	1	1	1	1	0	1	0
42	23	0	2	1	1	2	9	3	2	2	1	1	0	7	7	7	6	7	6	6	7	7	7	7	7	7	7	6	6	7	6	6	6	6	6	7	1	1	1	1	0	1	0	1	1	1	0	1	0
43	36	1	2	1	1	2	132	3	2	2	1	1	0	8	8	8	7	8	8	6	7	7	8	8	8	8	7	7	7	7	7	6	6	7	7	7	1	1	1	1	1	0	1	1	1	0	0	1	0
44	26	0	2	1	0	2	35	3	2	2	1	1	0	7	6	7	5	6	5	5	6	6	6	6	6	7	6	5	5	6	5	5	5	5	6	5	1	1	1	1	1	1	0	1	1	1	0	1	0
45	31	1	2	2	0	2	120	3	2	2	0	2	0	4	3	4	4	4	4	4	4	4	5	4	9	9	3	3	4	4	7	7	8	6	6	4	1	1	1	1	1	1	0	1	1	0	0	1	0
46	47	2	2	2	1	2	1	3	2	2	0	2	0	7	8	6	8	8	6	5	6	6	7	6	6	8	9	7	8	8	7	8	7	7	10	7	1	1	1	1	1	1	0	1	1	1	0	1	0
47	26	0	2	1	0	2	48	4	2	2	1	2	1	4	7	7	4	7	8	2	8	9	3	7	6	5	9	5	3	6	9	5	7	5	8	4	1	1	1	1	1	1	0	1	1	1	0	1	0
48	26	0	2	1	0	2	12	4	2	2	0	1	0	6	5	5	5	5	5	5	5	5	5	5	6	6	6	6	6	5	5	5	5	5	5	5	1	1	1	1	1	1	0	1	1	0	1	1	0
49	24	0	2	1	0	2	36	3	2	2	0	2	0	8	8	7	9	7	7	10	8	9	8	8	8	8	9	5	7	7	7	6	6	7	7	7	1	1	1	1	1	1	0	1	1	0	0	0	0
50	26	0	2	1	0	2	7	3	2	2	1	1	0	6	6	6	5	5	4	4	4	8	4	4	8	6	4	5	5	6	5	5	6	7	6	8	1	1	1	1	1	1	0	1	1	0	0	1	1
51	26	0	2	1	0	2	36	3	2	2	0	2	0	3	8	3	3	8	8	4	8	9	6	7	8	8	6	7	6	8	8	8	8	8	8	8	1	1	1	1	1	1	1	1	1	1	0	1	0
52	37	1	2	2	0	1	12	3	2	2	0	1	1	6	7	6	7	7	7	6	6	7	6	6	7	7	7	6	6	6	6	4	4	4	4	4	1	1	1	1	1	1	0	1	1	1	1	1	0
53	30	1	2	2	0	2	84	3	2	3	0	2	0	5	5	6	5	6	4	7	7	7	8	7	7	7	6	5	4	6	4	4	3	5	4	3	1	1	1	1	1	1	0	1	1	1	0	0	0
54	32	1	2	1	1	3	77	1	2	2	1	1	1	7	7	8	8	7	8	7	7	8	7	8	8	8	8	8	6	9	9	9	9	8	8	8	1	1	1	1	1	1	0	1	1	1	1	1	0
55	31	1	2	2	0	2	120	3	2	2	0	2	0	4	3	4	4	4	4	4	4	4	5	4	9	9	3	3	4	4	7	7	8	6	6	4	1	1	1	1	1	1	0	1	1	0	0	1	0
56	25	0	2	1	1	2	25	1	2	2	0	1	0	7	5	6	6	5	5	4	6	6	5	6	8	8	6	6	6	7	6	6	6	6	6	6	1	1	1	1	1	1	1	1	1	1	0	1	0
57	24	0	2	1	0	2	3	1	2	2	0	2	0	5	5	5	5	5	5	5	5	5	5	5	5	5	5	5	5	5	5	5	5	5	5	5	1	1	1	1	1	1	1	1	1	0	0	1	0
58	24	0	2	1	1	2	25	1	2	2	0	1	0	6	6	5	5	5	5	4	4	6	7	7	7	8	6	5	5	7	7	6	6	6	8	7	1	1	1	1	1	1	0	1	1	1	0	1	0
59	25	0	2	1	1	2	37	1	2	2	1	1	1	6	6	6	6	6	6	6	6	7	6	6	7	7	7	7	7	6	7	7	7	7	7	7	1	1	1	1	1	1	0	1	1	1	0	1	0
60	28	0	2	1	0	2	72	1	2	2	1	1	0	4	7	3	8	4	8	3	5	8	7	5	5	7	4	8	5	7	7	4	8	7	8	4	1	1	1	1	1	1	0	1	1	1	0	0	0
61	31	1	2	1	1	2	55	1	2	3	0	2	0	6	6	5	4	4	5	6	6	6	7	7	7	6	6	6	6	8	8	6	6	6	6	6	1	1	1	1	1	0	0	1	1	0	0	1	0
62	30	1	2	1	0	2	70	3	2	2	0	2	0	6	6	6	6	6	6	6	6	6	6	6	6	6	6	6	6	6	6	6	6	6	6	6	1	1	1	1	1	1	0	1	1	1	0	0	0
63	25	0	2	1	0	2	22	1	2	3	0	2	0	6	4	6	8	7	5	8	5	6	4	7	9	8	5	4	4	6	6	7	5	4	4	6	1	1	1	1	1	0	0	1	1	0	0	1	0
64	29	0	2	1	0	2	36	1	2	2	0	2	0	6	6	6	6	6	6	4	6	4	4	4	7	8	4	4	2	5	5	5	5	5	5	5	1	1	1	1	1	1	0	1	1	0	0	1	0
65	29	0	2	1	0	2	30	1	2	2	0	2	0	6	6	7	7	7	7	7	9	8	5	6	8	9	7	3	2	7	6	6	6	3	6	3	1	1	1	1	1	1	1	1	1	1	0	0	0
66	28	0	2	1	0	2	65	1	2	2	1	1	0	4	3	7	4	7	7	3	6	6	4	5	7	7	6	4	4	4	4	4	4	4	4	4	1	1	1	1	1	1	0	1	1	0	1	1	0
67	27	0	2	1	0	2	54	1	2	2	1	1	0	4	4	4	4	4	4	4	4	4	4	4	7	7	5	4	4	4	4	4	4	3	4	4	1	1	1	1	1	1	0	1	1	1	0	1	0
68	26	0	1	1	0	2	22	1	2	3	0	2	0	7	7	9	4	8	9	4	8	8	7	8	9	9	4	3	3	8	3	2	4	2	4	3	1	1	1	1	1	1	1	0	1	1	0	1	0
69	27	0	2	1	1	2	47	1	3	2	0	1	0	6	6	4	4	6	6	5	6	6	4	3	7	8	6	6	2	8	7	7	7	7	7	5	1	1	1	1	1	1	0	1	1	0	0	0	0
70	30	1	2	1	0	2	48	1	2	2	0	1	1	9	7	7	9	7	8	8	9	9	9	9	9	9	10	10	9	9	9	9	9	9	9	9	0	1	0	1	1	1	1	0	0	1	1	0	1
71	29	0	2	2	0	2	87	1	2	2	0	2	0	4	4	4	4	4	4	4	4	5	7	5	7	6	5	5	5	4	5	5	6	6	5	5	1	1	1	1	1	1	0	1	1	0	0	0	0
72	28	0	2	1	1	3	66	1	3	3	0	1	0	7	8	7	6	6	6	5	6	9	7	7	9	9	7	5	6	7	7	7	7	7	7	7	1	1	1	1	1	1	1	1	1	1	0	1	0
73	24	0	2	1	0	2	23	1	2	2	0	2	0	7	6	5	5	7	5	9	5	6	6	6	7	6	4	4	5	5	6	6	6	6	6	4	1	1	1	1	1	1	0	1	1	1	0	0	0
74	40	2	2	2	0	2	216	1	2	2	0	1	0	6	5	5	5	5	5	5	5	5	6	5	9	5	7	6	6	5	5	5	6	5	5	5	1	1	0	1	1	1	1	1	1	0	0	0	0
75	28	0	2	1	0	2	45	1	2	2	1	1	0	6	6	6	5	5	6	5	6	5	4	7	4	6	5	4	8	5	6	4	7	5	6	5	1	1	1	1	1	1	0	1	1	0	0	0	0
76	27	0	2	1	0	2	60	1	2	2	0	1	0	4	4	3	3	4	4	3	3	5	5	5	4	5	4	4	2	4	4	4	4	3	4	4	1	1	1	1	1	0	0	0	0	0	0	0	0
77	30	1	2	2	0	2	90	1	2	3	0	1	0	6	6	6	6	6	6	6	6	6	6	6	6	6	6	6	6	6	6	6	6	6	6	6	1	1	1	1	1	0	1	1	1	0	0	0	0
78	27	0	1	1	1	2	15	1	2	2	0	2	0	8	8	9	8	7	8	7	9	10	10	9	8	8	8	9	9	9	8	8	8	9	9	9	1	1	1	1	1	1	0	1	1	1	0	0	0
79	26	0	2	1	1	2	49	1	3	2	0	1	0	5	5	4	5	7	6	7	7	7	5	5	7	7	8	7	7	6	6	5	5	3	7	7	1	1	1	1	1	1	0	1	1	1	0	0	0
80	26	0	1	1	1	2	22	1	2	2	0	2	0	6	6	6	6	6	6	6	6	6	6	6	8	6	6	8	8	7	7	7	7	6	6	7	1	1	1	1	1	1	1	0	1	1	0	1	0
81	25	0	1	1	1	2	25	1	2	2	0	2	0	6	7	8	8	6	6	7	6	6	6	7	6	6	5	6	6	6	6	6	5	6	6	6	1	1	1	1	0	1	1	0	0	0	0	0	0
82	29	0	2	2	0	1	107	1	2	2	1	1	0	4	4	5	4	5	4	7	7	8	6	4	7	7	5	6	5	4	4	4	4	4	4	4	1	1	1	1	1	1	1	1	1	1	1	1	0
83	26	0	1	1	0	2	11	1	2	2	0	2	0	6	6	5	5	5	3	6	6	6	6	6	8	7	6	6	6	6	6	6	6	6	6	6	1	1	1	1	1	1	0	0	1	0	0	1	0
84	30	1	2	1	0	2	96	1	2	2	0	1	0	8	6	5	5	6	6	6	6	7	6	6	5	5	5	5	5	5	5	6	6	5	5	5	0	1	1	1	1	1	0	0	0	0	0	0	0
85	24	0	2	1	0	2	11	1	2	2	1	2	0	9	9	5	6	5	5	6	7	5	6	6	7	6	5	5	4	4	4	5	5	5	5	4	1	1	1	1	1	1	0	0	1	1	0	0	0
86	26	0	2	1	0	2	36	1	2	2	0	1	0	6	6	4	5	6	5	6	6	6	6	6	8	8	4	3	4	6	6	6	6	6	6	6	1	1	1	1	1	1	0	1	1	1	0	0	0
87	25	0	2	1	1	2	36	1	2	2	0	1	0	5	5	5	5	5	5	4	5	6	4	5	8	8	6	6	2	4	7	7	7	7	7	7	1	1	1	1	0	1	0	0	1	0	0	0	0
88	34	1	2	1	1	2	84	1	2	2	0	2	0	6	6	4	4	5	5	5	7	8	7	7	7	7	5	5	5	4	5	5	5	4	4	5	1	1	1	1	1	0	0	1	1	0	0	0	0
89	43	2	2	2	1	3	36	4	2	2	0	2	0	8	8	9	9	8	9	9	10	9	10	10	10	10	10	10	10	10	9	8	7	7	6	9	1	1	1	1	0	1	0	1	1	1	1	1	0
90	26	0	2	1	0	2	26	1	2	2	1	2	0	4	4	4	4	5	2	4	6	7	7	7	7	7	7	7	6	7	7	8	7	8	9	6	1	1	1	1	1	1	1	0	1	0	0	0	0
91	31	1	2	2	0	2	120	3	2	2	0	2	0	4	3	4	4	4	4	4	4	4	5	4	9	9	3	3	4	4	7	7	8	6	6	4	1	1	1	1	1	1	0	1	1	0	0	1	0
92	31	1	2	1	1	3	13	3	2	2	1	1	0	6	6	3	2	6	4	8	7	8	9	8	9	9	9	9	8	7	8	8	8	8	8	8	1	1	1	1	1	1	0	1	1	1	0	0	0
93	29	0	2	1	0	2	84	1	2	2	0	2	0	2	2	3	2	3	3	1	4	4	4	3	6	6	5	3	2	3	4	6	6	5	5	4	1	1	1	1	1	1	0	0	1	0	0	1	0
94	28	0	2	1	0	2	60	3	2	2	1	1	0	3	3	1	1	7	3	1	7	6	5	5	5	7	2	3	3	6	6	6	6	5	4	5	1	1	1	1	1	1	0	1	1	1	0	1	0
95	29	0	2	2	0	2	92	1	2	2	0	1	0	6	6	6	6	6	6	6	6	6	6	6	6	6	6	6	6	6	6	6	7	6	6	6	1	1	1	1	1	1	1	1	1	0	0	1	1
96	28	0	2	1	0	2	61	1	2	2	0	2	0	1	6	6	2	8	3	3	3	6	6	6	9	9	4	3	3	3	7	7	8	3	6	6	1	1	1	1	1	1	1	0	1	0	0	0	0
97	33	1	2	1	0	2	19	1	3	3	1	1	0	6	6	6	6	6	6	6	7	7	6	6	6	6	6	6	6	6	6	6	6	6	6	6	1	1	1	1	1	1	0	1	1	1	0	1	0
98	25	0	1	1	0	2	10	1	2	2	0	2	0	6	7	7	6	7	7	7	6	8	7	8	7	8	7	7	7	8	6	8	8	7	7	7	1	1	1	1	1	1	0	1	1	0	0	1	0
99	35	1	2	1	1	2	130	3	2	2	1	1	0	4	4	4	4	6	6	4	6	6	7	7	8	8	5	4	5	6	5	5	5	5	5	5	1	1	1	1	0	1	0	1	1	0	0	1	0
100	29	0	2	1	0	2	68	1	2	2	0	2	0	6	6	4	3	4	5	3	6	5	7	4	7	8	5	4	5	5	5	5	5	6	6	6	1	1	1	1	1	1	0	0	0	0	0	0	0
101	27	0	2	1	0	1	52	1	2	2	0	1	0	5	8	5	4	6	7	4	6	6	6	5	9	9	8	6	6	6	6	6	6	6	6	6	1	1	1	1	1	1	0	0	1	0	0	0	0
102	28	0	1	1	0	2	66	1	2	2	0	1	1	8	8	7	7	8	9	6	7	7	8	8	8	8	7	5	5	6	8	8	7	6	6	7	1	1	1	1	1	1	1	1	1	0	0	0	0
103	27	0	2	1	0	2	13	1	2	2	0	2	0	3	3	2	3	3	3	1	3	3	4	4	3	3	4	4	4	3	2	3	3	3	3	3	1	0	1	1	1	1	0	0	0	0	0	0	0
104	33	1	2	1	0	1	72	1	2	2	0	1	0	5	5	5	6	5	5	5	5	7	6	6	7	8	6	6	6	7	7	6	6	6	6	6	1	1	1	1	1	0	0	1	1	1	0	1	0
105	24	0	2	1	1	2	11	1	2	2	0	2	0	5	4	4	5	4	4	4	5	6	6	5	5	7	5	6	4	4	4	4	4	4	4	4	1	1	1	1	1	1	0	0	0	0	0	0	0
106	43	2	2	2	0	3	240	4	3	3	0	2	0	6	6	5	5	5	5	6	6	5	5	5	5	5	5	5	5	5	5	5	5	5	5	5	1	1	1	1	1	1	1	1	1	1	1	0	0
107	25	0	1	1	1	2	11	1	2	3	0	2	0	6	5	5	6	6	6	3	5	4	5	5	7	7	4	2	2	6	6	6	4	6	5	5	1	1	0	1	1	1	0	1	1	1	1	1	0
108	34	1	1	1	0	3	70	1	2	2	0	2	0	8	9	6	6	7	8	10	6	9	9	8	8	8	9	9	8	10	10	10	10	10	10	10	1	1	1	1	1	1	1	1	1	1	0	1	0
109	29	0	2	1	0	2	5	1	2	2	0	2	0	5	5	4	4	3	3	2	3	4	4	4	7	4	3	3	1	3	2	3	3	3	3	3	1	1	1	1	1	1	1	1	1	1	0	0	0
110	24	0	1	1	0	2	15	1	2	2	0	2	0	6	5	4	4	4	3	5	4	4	4	3	6	5	5	4	4	5	5	5	5	4	3	4	1	1	1	1	1	1	1	0	0	0	0	0	0
111	28	0	2	2	1	2	12	6	2	2	0	2	0	8	8	10	8	7	8	6	9	8	9	9	9	8	8	9	8	9	7	9	8	9	7	9	1	1	1	1	1	1	1	1	1	0	0	1	0
112	55	2	2	2	1	3	36	5	2	3	0	1	1	8	8	8	7	8	8	8	8	9	8	9	9	8	8	8	6	7	7	7	8	7	8	7	1	1	1	1	0	1	0	1	1	1	0	1	0
113	43	2	2	2	0	3	48	5	2	2	0	1	0	8	8	8	8	8	8	6	8	8	8	8	8	8	8	8	8	8	8	8	8	8	8	9	1	1	1	1	1	1	0	1	1	1	0	1	0
114	45	2	2	2	0	3	96	1	2	2	1	2	0	6	6	8	8	8	5	6	7	7	6	6	7	7	6	6	4	5	9	6	6	5	5	4	1	1	1	1	1	1	1	0	1	1	0	0	0
115	23	0	2	1	1	2	10	1	2	2	1	2	0	8	7	8	8	8	8	5	6	6	7	8	6	8	8	8	9	8	7	8	8	8	8	8	1	1	1	1	1	1	1	1	1	1	0	1	1
116	29	0	2	1	1	2	20	7	2	2	0	2	0	7	6	6	6	6	6	6	6	6	6	6	6	6	6	6	6	6	4	4	4	4	4	4	1	1	1	1	1	1	0	1	1	1	0	1	0
117	29	0	2	1	1	2	50	1	2	2	0	2	0	6	7	2	4	4	4	3	6	6	7	7	8	8	5	2	2	2	2	2	2	3	3	2	1	1	1	1	0	1	0	0	1	0	0	1	0
118	31	1	2	1	1	2	65	5	2	3	0	1	0	5	7	6	5	5	6	6	6	8	8	7	8	9	7	7	6	5	5	5	5	5	6	5	1	1	1	1	1	1	0	1	1	0	0	0	0
119	29	0	2	1	1	1	48	5	2	3	0	2	0	6	6	6	6	6	5	5	5	5	5	5	5	5	5	5	5	5	5	5	5	5	5	5	1	1	1	1	1	1	0	1	1	1	0	1	1
120	33	1	1	2	0	2	50	5	2	2	0	2	0	7	7	7	7	8	7	8	7	8	7	7	7	7	7	7	7	7	7	7	7	7	7	7	1	1	1	1	1	1	0	1	0	1	1	1	0
121	30	1	2	1	1	1	34	5	2	2	1	1	0	5	5	5	5	5	5	5	5	5	5	5	5	5	5	5	5	5	5	5	5	5	5	5	1	1	1	1	1	1	0	1	1	1	0	0	0
122	36	1	2	2	1	1	34	5	2	2	1	2	0	6	6	6	6	6	6	6	6	6	7	7	7	7	6	6	6	6	6	6	6	5	7	6	1	1	1	1	1	1	0	1	1	1	0	1	0
123	34	1	2	2	0	3	3	3	2	2	0	1	0	6	6	7	7	7	5	7	8	7	7	7	9	9	10	10	10	8	8	8	8	8	8	10	1	1	1	1	1	1	1	1	1	0	0	0	0
124	26	0	2	1	1	2	50	5	2	3	0	2	0	3	4	3	3	3	5	4	4	6	2	3	6	7	5	4	4	5	7	7	7	7	8	7	1	1	1	1	1	1	0	1	1	0	0	1	0
125	32	1	2	2	0	2	110	5	2	3	1	2	0	6	7	4	5	3	6	5	7	8	2	3	10	9	8	6	5	5	7	7	7	7	8	7	1	1	1	1	1	0	0	1	1	1	0	0	0
126	31	1	2	1	0	2	21	5	2	2	0	1	0	6	6	4	3	5	6	6	6	7	7	5	6	6	5	4	4	3	7	6	5	3	6	5	1	1	1	1	1	1	0	1	1	1	0	0	0
127	29	0	2	2	0	2	36	5	2	2	0	1	0	7	6	6	6	6	6	6	6	6	6	6	6	6	6	6	6	6	6	6	6	6	6	6	1	1	1	1	1	1	0	1	1	0	0	1	0
128	30	1	2	1	0	2	88	5	2	2	0	1	0	8	8	6	6	5	5	4	4	7	7	7	5	6	6	3	4	7	6	5	5	5	6	6	1	1	1	1	1	1	1	1	1	1	0	0	0
129	25	0	1	1	1	2	9	5	2	2	0	2	0	3	3	3	2	2	3	3	8	9	5	5	9	9	5	7	7	6	6	6	7	6	5	8	1	1	1	1	1	1	1	1	1	0	0	0	0
130	27	0	2	1	0	2	34	5	2	2	0	1	0	6	6	6	5	5	4	5	5	6	4	4	5	7	6	6	5	4	4	4	4	4	4	4	1	1	1	1	1	1	0	1	1	0	0	0	0
131	25	0	2	1	0	2	36	5	2	3	0	2	0	8	8	8	8	8	8	8	8	8	7	7	8	8	8	8	6	6	8	8	8	8	8	8	1	1	1	0	0	1	0	1	1	1	0	1	0
132	28	0	2	1	0	1	80	5	2	2	0	1	0	5	6	6	6	6	6	6	6	6	6	6	7	7	6	6	6	6	6	6	6	6	5	6	1	1	1	1	1	1	1	1	1	0	0	1	0
133	25	0	2	1	0	2	36	5	2	2	0	1	0	6	6	5	5	6	5	5	5	6	5	6	6	6	6	5	6	6	6	6	6	4	6	6	1	1	1	1	1	1	0	1	1	1	0	1	0
134	22	0	2	1	0	2	12	2	2	2	0	1	0	7	6	8	7	7	7	5	5	6	6	6	5	5	6	5	6	7	6	6	6	6	7	7	1	1	1	1	1	1	1	0	1	1	0	0	0
135	27	0	2	1	1	2	48	5	2	2	0	1	0	4	2	3	3	3	5	3	6	8	6	8	9	8	8	4	3	6	4	2	3	4	5	5	1	1	1	1	1	1	1	1	1	0	0	1	0
136	26	0	2	1	0	2	30	5	2	2	0	2	0	7	6	4	4	5	4	6	9	7	7	6	9	9	7	7	6	7	6	6	6	6	7	6	1	1	1	1	1	1	1	0	1	0	0	1	0
137	25	0	2	1	1	2	11	2	2	2	0	2	0	7	6	7	7	7	6	6	7	6	7	7	7	6	6	6	6	6	6	6	6	6	6	6	1	1	1	1	1	1	0	1	1	1	0	0	0
138	33	1	2	2	1	2	145	2	2	2	0	1	0	6	6	6	6	6	6	6	6	6	7	7	8	8	8	8	6	6	6	6	6	7	8	7	1	0	1	1	1	1	0	1	1	0	0	1	0
139	26	0	2	1	0	2	24	2	2	2	0	1	0	8	7	9	9	9	9	8	8	8	9	9	8	9	8	9	8	8	8	8	8	8	8	7	1	0	1	1	1	0	0	0	1	1	0	1	0
140	28	0	2	1	0	1	72	2	2	2	0	2	0	6	6	6	5	6	4	6	7	7	7	6	7	7	7	6	4	6	7	7	7	7	7	7	1	1	1	1	1	1	0	0	0	1	0	0	0
141	31	1	2	1	0	3	96	5	2	2	0	1	0	6	6	5	5	5	5	7	6	5	5	5	7	6	6	6	6	6	6	6	6	6	6	5	1	1	1	1	1	1	0	0	1	0	0	0	0
142	37	1	2	1	1	3	96	2	2	3	1	1	0	7	7	8	7	7	8	7	8	8	8	7	9	9	8	7	6	7	8	7	8	6	5	5	1	1	1	1	1	1	0	1	1	1	1	1	0
143	28	0	2	1	0	2	60	2	2	3	1	1	0	5	6	7	6	6	7	5	6	5	5	5	7	8	7	6	5	5	5	6	7	6	6	6	1	0	1	1	1	0	1	1	1	1	0	1	0
144	23	0	2	1	1	1	24	2	2	2	0	1	0	4	4	5	5	6	6	5	6	7	6	6	6	5	8	6	6	7	7	7	8	4	8	7	1	1	1	1	1	1	0	0	1	1	0	1	0
145	26	0	2	1	0	2	36	2	2	2	0	2	0	4	3	5	6	4	4	4	5	5	4	7	7	7	7	4	6	5	6	5	5	3	5	5	1	1	1	1	1	1	1	1	1	0	0	0	0
146	29	0	2	1	1	1	12	2	2	2	0	2	0	4	4	4	4	4	4	4	4	4	4	4	4	4	4	4	4	3	3	3	3	3	3	3	1	1	1	1	1	0	0	1	1	0	0	0	0
147	25	0	2	1	0	2	23	2	2	2	0	1	0	5	5	6	7	6	5	6	6	8	6	5	8	8	6	5	5	7	7	6	6	5	4	4	1	1	1	1	1	1	0	1	1	1	1	1	0
148	24	0	2	1	1	2	10	2	2	3	0	2	0	7	6	7	5	7	7	6	5	5	6	6	5	7	5	5	4	6	6	7	5	7	6	6	1	0	1	1	1	1	0	1	1	0	0	0	0
149	29	0	1	1	0	2	22	2	2	2	0	1	0	5	5	4	4	4	4	2	5	5	5	6	7	6	6	5	4	6	5	6	6	6	6	6	1	1	1	1	1	1	0	1	1	1	0	0	0
150	25	0	2	1	0	2	24	2	2	2	0	2	0	6	6	6	4	4	6	4	6	7	7	7	7	7	7	7	6	6	6	6	6	6	6	6	1	1	1	1	1	1	0	1	1	1	0	1	0
151	25	0	2	1	0	1	30	5	2	2	0	1	0	7	7	7	5	5	6	6	6	6	6	6	6	6	6	6	6	7	6	6	6	6	6	7	1	0	1	1	1	1	0	1	1	0	0	1	0
152	30	1	2	1	0	2	84	5	2	2	0	2	0	6	6	7	6	6	6	6	6	6	6	6	6	6	6	6	6	6	6	6	6	6	6	6	1	1	1	1	1	1	1	0	1	0	0	0	0
153	28	0	2	1	0	2	55	5	2	2	0	1	0	4	4	4	4	4	6	4	6	6	6	6	7	7	7	5	6	5	6	6	6	3	3	3	1	1	1	1	1	1	1	1	1	1	0	0	0
154	28	0	2	1	0	1	12	7	2	3	1	2	0	8	7	9	8	7	9	7	7	9	9	10	10	10	8	9	6	9	9	9	9	10	8	6	1	1	1	1	1	1	0	1	1	1	1	1	0
155	30	1	2	2	0	1	8	4	2	2	0	2	0	4	5	5	5	5	5	5	6	5	5	5	5	6	4	4	4	5	5	5	5	5	5	5	1	1	1	1	1	1	1	1	1	0	0	1	0
156	34	1	2	2	1	2	82	2	2	2	0	1	0	5	5	4	3	4	3	3	3	6	4	3	4	4	5	5	5	5	5	5	5	5	5	5	1	1	1	1	0	1	1	0	1	1	0	0	0
157	29	0	2	1	0	2	96	2	2	2	1	1	0	5	7	5	6	6	6	3	7	6	5	7	9	8	8	6	6	4	6	6	5	7	5	6	1	1	1	1	1	1	1	1	1	0	0	1	0
158	28	0	2	1	0	2	8	5	2	2	0	1	1	6	7	7	7	8	6	6	6	7	6	6	8	8	8	7	5	6	7	6	8	7	7	5	1	1	1	1	1	1	0	1	1	0	0	1	0
159	29	0	2	1	0	2	40	5	2	2	0	2	0	7	6	4	6	6	5	3	5	7	6	6	6	5	7	6	5	5	7	6	6	6	7	6	1	1	1	1	1	1	0	1	1	0	0	0	0
160	39	1	2	2	0	2	36	3	2	2	0	2	0	6	6	2	6	3	3	6	6	5	4	6	9	8	6	6	4	3	4	4	4	2	3	3	1	1	1	1	1	1	0	1	1	1	1	0	0
161	38	1	2	2	1	1	177	2	2	2	1	1	0	5	5	5	6	6	6	7	7	8	6	6	8	7	6	5	5	5	5	5	5	5	5	5	1	1	1	1	1	1	1	1	1	1	0	1	0
162	25	0	2	1	0	2	1	5	2	2	0	1	0	10	10	10	8	9	8	8	10	9	10	10	10	10	10	8	10	8	8	8	8	8	9	9	1	1	1	1	1	1	0	1	1	0	0	1	0
163	27	0	2	1	1	2	28	5	2	2	0	1	0	6	6	6	6	4	4	4	5	5	5	5	5	5	7	5	6	6	5	6	5	6	6	6	1	1	1	1	1	1	0	1	1	0	0	0	0
164	32	1	2	1	1	3	128	4	2	2	0	1	0	6	6	5	5	5	4	4	6	7	4	4	6	7	5	4	5	6	5	5	5	5	5	5	1	1	1	1	1	1	0	1	1	0	0	1	0
165	25	0	1	1	1	2	7	5	2	3	0	2	0	3	3	3	3	3	3	3	3	5	3	3	5	4	6	5	3	3	3	3	3	3	3	3	1	1	0	1	1	0	0	0	0	0	0	0	0
166	25	0	2	1	0	2	25	4	2	2	0	2	0	5	5	5	5	5	6	6	8	8	6	6	6	6	7	6	6	6	6	6	6	5	6	5	1	1	1	1	1	1	0	0	0	0	0	0	0
167	25	0	2	1	0	2	16	4	2	2	0	1	0	6	6	6	10	7	6	4	6	7	7	7	5	6	6	5	6	5	6	6	5	6	5	5	1	1	1	1	0	1	0	1	1	1	0	1	0
168	29	0	2	2	1	2	28	4	2	2	0	2	0	9	8	8	7	6	8	6	7	8	8	8	8	8	8	6	6	6	4	4	4	4	4	4	1	1	1	1	1	1	0	0	1	1	0	1	0
169	28	0	2	1	1	2	84	4	3	2	1	1	0	4	6	3	4	7	6	4	4	4	8	5	7	8	8	8	3	4	4	4	4	4	4	5	1	1	1	1	0	1	0	1	1	1	0	1	0
170	24	0	2	1	0	2	25	4	2	2	0	1	0	8	8	7	7	7	4	1	3	6	4	5	8	6	8	7	6	2	3	3	3	3	6	3	1	1	1	1	1	1	1	1	1	0	0	0	0
171	29	0	2	1	0	2	6	2	2	2	0	2	0	6	6	4	3	6	5	6	7	8	2	3	8	9	5	4	1	3	7	7	6	4	8	5	1	1	1	1	1	1	1	1	1	1	1	1	0
172	27	0	2	1	0	2	14	5	2	2	0	1	0	5	5	6	6	5	6	5	6	6	6	6	6	6	6	6	6	6	6	6	6	6	6	6	1	1	1	1	1	1	0	1	1	1	1	1	0
173	47	2	2	2	0	2	132	7	2	2	1	2	0	5	5	3	3	3	3	3	5	7	7	7	7	7	5	5	2	5	5	7	5	5	5	5	1	1	1	1	1	1	0	1	1	1	0	1	0
174	47	2	2	2	0	2	135	7	2	2	0	1	1	5	5	5	5	5	5	6	6	8	8	8	7	7	7	7	5	5	6	5	6	6	6	6	1	1	1	1	1	1	0	1	1	1	0	1	0
175	37	1	2	2	0	2	12	5	2	3	0	1	0	6	7	7	8	7	7	6	7	7	7	7	7	7	7	7	7	7	7	7	7	6	6	6	1	1	1	1	1	1	0	1	1	0	0	0	0
176	29	0	2	1	0	2	18	4	2	3	0	1	0	6	6	6	6	7	6	6	6	6	5	6	6	5	6	6	6	7	5	7	6	6	6	7	1	1	1	1	1	1	0	1	1	1	0	1	0
177	32	1	2	2	1	2	26	4	2	2	0	1	0	8	8	8	8	8	9	8	8	10	10	10	10	10	10	10	8	8	9	8	7	6	9	9	1	1	1	1	0	1	0	1	1	1	1	1	0
178	32	1	2	1	1	2	40	4	2	2	1	1	0	1	1	1	1	1	1	1	1	5	3	1	5	10	8	5	1	1	1	2	2	1	1	1	1	1	1	1	1	1	0	1	0	1	0	1	0
179	42	2	2	2	0	3	2	3	2	3	1	1	0	7	7	7	7	7	6	5	6	7	7	6	6	7	6	5	5	7	6	6	6	7	6	6	1	1	1	1	1	1	1	1	1	1	0	1	0
180	35	1	2	1	1	2	13	3	2	2	0	1	0	8	8	8	8	8	6	6	8	8	6	8	8	8	7	7	8	7	7	7	7	7	7	7	1	1	1	1	1	1	1	1	1	1	1	1	0
181	45	2	2	2	1	2	28	3	2	3	1	1	0	6	6	9	8	8	9	7	8	7	8	8	8	9	8	7	7	9	8	9	9	9	9	8	1	1	1	1	1	1	1	1	1	1	1	0	0
182	28	0	2	1	0	2	6	4	2	3	0	1	0	4	3	3	2	2	2	3	6	4	4	3	3	3	3	3	3	3	2	3	2	4	3	3	1	1	1	1	1	1	1	1	1	1	1	1	0
183	41	2	2	2	1	2	25	5	2	2	0	1	0	5	5	3	5	3	4	3	6	6	5	5	5	5	2	4	2	4	4	5	4	4	2	2	1	1	1	1	1	0	1	1	1	1	1	0	0
184	39	1	2	2	0	1	48	4	2	2	0	1	0	5	5	4	4	5	5	5	5	6	6	6	6	6	6	6	3	5	7	7	6	5	5	5	1	1	1	1	1	1	0	1	1	1	1	0	0
185	27	0	2	1	1	2	71.4	4	2	2	1	1	0	6	6	6	5	5	6	6	6	7	7	6	7	7	7	6	6	6	4	5	6	5	5	7	1	1	1	1	1	1	1	1	1	1	1	1	0
186	25	0	2	1	1	2	33	5	2	2	0	1	0	4	3	4	4	3	4	2	6	6	6	6	7	7	5	5	5	4	4	4	4	4	4	4	1	1	1	1	0	1	1	1	1	0	0	0	0
187	42	2	2	2	1	3	72	4	2	1	1	1	0	10	10	10	10	10	10	10	10	10	10	10	10	10	10	10	10	10	10	10	10	10	10	10	1	1	1	1	1	1	0	1	1	1	0	1	0
188	39	1	2	2	0	2	64	4	2	3	0	1	0	6	6	6	5	6	5	6	7	6	6	6	6	7	7	4	4	6	6	6	6	6	6	6	1	1	1	1	1	1	1	1	1	1	1	1	0
189	34	1	2	1	0	2	5	4	2	2	1	1	0	6	7	7	6	6	6	6	7	8	7	7	8	7	7	6	5	7	7	7	7	8	8	7	1	1	1	1	1	1	0	1	1	1	0	1	0
190	48	2	2	2	1	2	42	4	2	2	0	1	0	6	6	6	5	7	6	6	8	8	8	8	9	9	9	7	6	7	7	7	7	7	8	7	1	1	1	1	1	1	0	1	1	1	1	1	0
191	43	2	2	1	1	2	6	3	2	2	1	1	0	7	7	8	6	7	6	6	7	7	7	7	7	8	5	5	5	7	7	7	7	5	7	6	1	1	1	1	1	1	1	1	0	1	0	1	0
192	43	2	2	2	0	3	8	5	3	2	0	1	1	7	7	6	5	5	4	5	6	7	6	6	6	6	6	5	3	7	7	6	6	6	7	4	1	1	1	1	1	1	0	1	1	1	1	1	0
193	30	1	2	1	1	2	60	5	2	1	0	1	0	5	5	5	5	5	5	5	6	5	5	5	5	5	5	5	5	5	5	5	5	5	5	5	1	1	1	1	1	1	0	1	1	1	0	1	0
194	25	0	2	1	1	2	36	5	2	2	0	1	1	6	6	6	5	6	7	5	5	6	6	6	6	5	6	6	5	6	6	5	5	6	7	5	1	1	1	1	0	1	0	1	1	0	1	0	0
195	28	0	2	1	1	1	30	4	2	2	0	1	0	4	5	6	4	4	5	5	4	7	6	6	7	7	4	4	4	4	5	5	5	5	5	4	1	1	1	1	1	1	0	1	1	1	1	1	0
196	29	0	2	1	0	1	6	4	2	2	0	1	0	4	5	5	4	4	4	3	3	5	5	5	5	7	6	5	4	5	4	4	5	4	5	5	1	1	1	1	1	1	0	1	1	1	0	1	0
197	24	0	2	1	0	2	28	5	2	1	0	1	0	6	6	6	4	7	7	7	7	7	7	7	8	8	7	7	7	6	6	7	7	6	7	7	1	1	1	1	1	1	0	1	1	1	0	1	0
198	30	1	2	1	1	2	40	5	2	1	0	1	0	6	6	6	6	6	7	7	6	7	6	7	7	6	6	7	7	6	6	6	6	6	7	7	0	1	0	1	1	1	0	0	0	0	0	0	0
199	28	0	2	1	0	3	73	6	2	1	0	2	0	5	5	6	5	5	6	4	7	7	3	3	3	6	3	3	3	3	3	4	3	3	3	3	1	1	1	1	1	1	1	0	1	1	0	0	0
200	30	1	2	2	0	2	74	6	3	2	0	2	0	7	8	7	7	7	8	6	5	8	7	8	9	9	9	9	3	7	7	7	7	5	8	3	1	1	1	1	1	1	1	0	1	1	0	0	0
201	25	0	2	1	0	2	18	6	2	2	1	2	0	8	8	7	6	5	8	6	6	4	5	7	5	6	4	7	6	4	7	8	4	6	5	6	1	1	1	1	1	1	0	1	1	1	0	0	0
202	32	1	2	1	0	1	80	6	2	2	0	2	0	6	6	5	5	5	5	5	5	7	7	7	7	8	6	6	6	6	6	6	6	6	6	6	1	0	1	1	1	1	0	1	1	0	0	1	0
203	35	1	2	2	0	2	108	6	3	2	0	2	0	5	6	4	4	3	3	2	4	8	6	6	8	7	9	9	9	6	6	6	6	5	9	8	1	1	1	1	1	1	1	1	1	0	0	1	0
204	44	2	2	2	1	1	13	6	2	2	0	2	1	8	7	8	8	7	7	8	8	8	8	8	8	7	8	8	8	9	8	8	8	6	8	8	1	1	1	1	1	1	1	1	1	1	1	1	0
205	36	1	2	2	1	2	120	6	2	2	0	2	0	5	5	3	4	6	6	6	6	7	5	6	5	6	8	7	4	3	4	3	5	4	4	3	1	1	1	1	1	1	1	1	1	1	0	0	0
206	27	0	2	1	0	2	10	6	2	2	0	1	0	6	8	6	8	6	6	7	6	7	7	7	8	8	7	6	6	7	6	6	6	8	6	7	1	0	1	1	1	1	0	0	1	1	0	1	0
207	29	0	2	2	0	2	12	6	3	2	1	2	0	8	8	8	8	8	8	8	9	8	8	9	9	8	8	7	6	6	6	6	6	6	6	6	1	1	1	1	0	1	0	1	1	0	0	1	0
208	39	1	2	2	0	2	134	6	2	2	0	2	0	6	6	5	5	5	5	3	5	5	5	5	7	7	6	6	6	6	7	7	7	6	6	6	1	1	1	1	1	1	1	1	1	1	1	0	0
209	28	0	2	1	1	2	36	6	2	2	0	2	0	6	6	6	6	6	5	5	7	6	5	5	6	5	6	6	5	5	5	5	5	5	5	5	1	1	1	1	1	1	1	1	1	1	0	1	0
210	42	2	1	1	1	1	12	6	1	1	0	2	0	5	5	6	5	6	5	6	9	7	8	7	8	10	9	8	8	6	6	7	7	7	7	8	1	1	1	1	1	1	1	1	1	0	0	1	0
211	27	0	2	1	0	2	37	6	2	2	0	2	0	2	2	3	3	3	3	3	6	6	4	4	6	7	7	5	2	5	6	6	6	6	7	6	1	0	1	1	1	1	0	1	1	1	0	0	0
212	31	1	2	1	0	2	48	6	2	2	0	2	0	8	8	7	7	8	7	7	5	8	3	6	8	8	8	8	4	9	8	8	9	6	10	6	1	0	1	1	1	1	0	0	0	0	0	0	0
213	31	1	2	1	1	2	72	6	2	2	0	2	0	10	10	10	10	10	10	10	10	10	10	10	10	10	10	10	10	10	10	10	10	10	10	10	1	1	1	1	1	1	0	1	1	0	0	1	0
214	30	1	2	1	0	2	72	7	2	2	0	2	0	6	6	6	6	6	6	6	6	7	5	6	6	7	7	7	7	7	7	7	7	7	7	7	1	1	1	1	1	1	0	0	0	0	0	0	0
215	30	1	2	1	1	2	50	6	2	2	0	2	0	6	6	6	6	7	6	6	6	6	7	7	6	6	6	6	7	6	6	6	6	6	6	6	1	1	1	1	1	1	0	0	0	0	0	0	0
216	38	1	1	2	1	3	141	6	2	2	0	2	0	4	4	2	2	3	2	5	6	6	4	4	3	3	5	7	6	5	5	5	5	4	6	6	1	1	1	1	1	1	0	1	1	1	0	1	0
217	26	0	2	1	1	2	25	6	2	1	1	1	0	3	7	4	6	5	4	4	9	9	4	9	10	3	9	9	9	10	9	10	10	8	9	9	1	1	1	1	1	1	0	1	1	1	0	1	0
218	25	0	2	1	0	2	35	6	2	2	0	2	0	4	4	3	3	3	3	3	4	5	4	4	4	7	5	5	5	6	7	7	7	7	9	9	1	1	1	1	1	1	0	0	1	0	0	1	0
219	28	0	1	1	0	2	62	6	2	2	1	2	0	8	6	6	8	4	5	7	8	7	4	4	3	4	8	8	7	8	4	4	7	3	9	7	1	1	1	1	1	1	1	1	1	1	0	1	0
220	34	1	1	1	0	2	12	6	2	2	0	2	0	4	4	4	4	4	4	4	4	6	6	5	6	6	7	5	5	3	3	5	6	4	5	6	1	0	1	1	1	1	0	1	1	0	0	1	0
221	28	0	2	1	1	3	55	6	2	2	0	1	0	4	5	6	7	5	4	6	8	5	7	6	8	7	6	6	7	7	7	6	6	6	8	8	1	1	1	1	1	1	0	1	1	0	0	1	0
222	28	0	2	1	0	3	65	6	2	2	0	2	0	1	1	1	1	1	1	1	1	5	1	1	1	4	1	1	1	1	1	1	1	1	1	1	1	1	1	1	1	1	0	0	0	0	0	0	0
223	36	1	2	1	1	3	5	7	2	2	0	2	1	8	8	6	6	8	6	7	7	8	5	6	4	5	7	7	7	6	4	4	6	7	8	9	1	0	1	1	1	1	0	1	1	0	0	1	0
224	39	1	2	2	1	2	4	7	2	3	0	2	0	4	3	4	5	5	4	4	9	5	5	6	6	6	5	6	6	6	5	5	5	5	5	5	1	0	0	1	1	1	1	0	0	1	0	1	1
225	30	1	2	1	0	2	38	7	2	2	1	1	1	5	6	6	7	6	6	6	6	6	4	4	4	3	6	7	2	7	8	8	8	8	10	6	1	1	1	1	1	1	0	1	1	1	1	1	0
226	34	1	2	2	1	3	4	6	2	2	0	2	0	5	5	4	4	3	3	3	3	7	3	2	2	2	7	7	7	6	6	6	6	4	8	8	1	1	1	1	1	1	0	1	1	1	0	1	0
227	27	0	2	1	1	2	49	6	2	2	0	2	0	4	6	4	4	3	4	6	6	6	1	1	4	3	3	4	3	3	3	3	4	3	4	3	1	1	1	1	1	1	0	1	1	0	0	1	0
228	30	1	2	1	1	2	24	6	2	2	0	2	0	4	4	5	5	5	5	5	5	6	6	6	6	6	6	6	6	5	5	5	5	5	5	5	1	1	1	1	1	1	0	1	1	0	0	0	0
229	28	0	2	1	0	2	30	6	2	2	0	2	0	6	6	6	6	6	6	6	6	6	6	6	8	8	6	6	4	5	6	6	6	6	6	6	1	1	1	1	1	1	0	0	1	1	0	1	0
230	25	0	2	1	0	1	5	6	2	2	0	2	0	3	3	5	5	5	5	6	6	6	5	5	5	4	7	5	4	6	4	4	4	3	7	5	1	1	1	1	1	1	0	0	1	1	0	0	0
231	39	1	2	2	0	3	432	6	2	2	0	2	0	3	3	3	3	3	3	3	3	6	3	3	6	6	6	6	6	5	5	5	5	5	5	6	1	1	1	1	1	1	0	1	1	0	0	0	0
232	26	0	2	1	1	2	48	6	2	2	0	2	0	5	6	6	6	6	6	6	6	7	6	6	7	6	7	6	6	6	6	6	6	6	6	6	1	1	1	1	1	1	0	1	1	0	0	1	0
233	33	1	2	1	1	2	84	2	1	1	0	1	0	4	4	2	2	2	2	3	2	6	5	5	5	5	4	4	4	5	4	4	4	4	3	3	1	1	1	1	0	1	1	1	1	1	0	1	0
234	33	1	2	1	0	2	48	2	2	2	0	1	0	6	7	6	6	6	5	5	5	6	6	6	6	6	6	6	6	6	5	6	6	6	6	6	1	1	1	1	1	1	1	1	1	1	0	1	0
235	29	0	1	1	1	2	52	2	2	2	1	1	0	5	5	5	6	5	5	6	7	6	6	6	7	6	6	6	6	6	6	7	6	6	6	6	1	1	1	1	1	1	0	1	1	1	0	1	0
236	30	1	2	1	0	2	89	2	1	2	0	1	0	8	7	8	9	6	8	8	7	6	6	7	8	8	7	8	7	7	7	6	6	7	6	6	1	1	1	1	1	1	1	1	1	1	0	1	0
237	26	0	2	1	0	2	64	2	2	2	0	1	0	5	5	5	5	5	5	5	5	5	5	5	5	5	5	5	4	5	6	6	6	5	6	5	1	1	1	1	1	1	0	1	1	1	0	1	0
238	29	0	2	2	0	2	4	2	2	2	1	1	0	6	6	8	8	4	5	4	7	7	8	5	7	8	7	4	4	7	6	6	6	6	6	6	1	1	1	1	0	1	0	1	1	1	0	1	0
239	25	0	2	1	0	2	27	2	3	2	1	1	0	7	8	8	7	8	7	7	7	8	8	7	7	8	8	7	7	8	7	8	7	7	7	7	1	1	1	1	1	1	0	1	1	0	0	0	0
240	30	1	2	1	1	2	72	2	2	2	0	1	0	5	5	5	5	6	5	5	5	5	5	5	6	5	5	6	6	5	6	6	6	5	6	5	1	1	1	1	1	1	1	1	1	1	0	1	0
241	25	0	2	1	1	2	27	2	2	2	0	1	0	6	5	5	5	5	5	4	4	5	5	4	4	4	4	4	4	4	5	4	4	4	3	4	1	1	1	1	1	1	0	1	1	0	0	1	0
242	26	0	2	1	1	2	38	2	2	2	1	1	0	6	6	6	6	6	5	6	5	9	8	8	8	7	7	7	7	9	9	9	9	9	9	9	1	1	1	1	1	1	0	1	1	1	0	0	0
243	27	0	2	1	0	2	60	2	2	1	0	1	0	5	5	4	3	3	4	4	3	5	5	5	5	5	4	3	2	5	4	5	5	4	5	5	1	1	1	1	1	1	0	1	1	1	0	1	0
244	41	2	2	1	1	2	116	2	2	2	1	1	1	4	4	4	3	3	3	2	3	6	6	5	5	4	4	4	3	4	5	5	5	4	4	4	1	1	1	1	1	1	0	1	1	1	0	1	0
245	33	1	2	2	1	3	144	2	2	2	1	1	1	7	7	7	7	7	6	7	9	9	8	8	8	8	7	7	5	8	8	8	8	6	7	5	1	1	1	1	0	1	0	1	1	0	0	1	0
246	26	0	2	2	0	2	49	2	2	2	1	1	1	5	5	5	5	5	5	5	5	5	6	5	8	8	6	5	5	5	5	5	5	5	5	5	1	1	1	1	1	0	1	1	1	0	0	1	0
247	41	2	2	2	0	2	127	2	2	2	1	1	1	7	7	7	7	7	7	7	8	8	8	8	8	9	8	7	7	8	7	8	8	8	7	7	1	1	1	1	0	1	0	1	1	1	0	1	0
248	38	1	2	2	1	2	7	2	2	2	0	1	1	6	6	6	7	5	5	6	6	6	7	7	7	9	9	6	5	6	6	6	5	5	8	4	1	1	1	1	1	1	0	1	1	1	0	1	0
249	25	0	2	1	1	2	27	2	2	2	0	1	1	3	5	2	3	3	5	3	5	6	6	6	7	7	6	4	5	4	4	4	4	5	7	5	1	1	1	1	1	1	0	1	1	1	0	0	0
250	31	1	1	1	0	2	60	2	2	2	1	1	1	6	6	8	8	8	4	6	7	7	3	5	7	9	7	4	3	7	6	6	6	6	6	6	1	1	1	1	0	1	0	1	1	0	0	1	0
251	26	0	2	1	0	2	24	2	2	2	1	1	1	6	8	8	5	8	7	5	5	8	6	7	7	9	8	8	7	9	9	9	9	9	9	7	1	1	1	1	1	1	0	1	1	1	0	1	0
252	28	0	1	1	0	2	18	2	1	1	0	2	1	5	5	5	5	6	5	5	5	5	6	5	6	5	6	5	7	6	6	5	6	5	6	5	1	1	1	1	1	1	1	1	1	1	0	0	0
253	27	0	2	1	0	2	50	2	2	2	1	1	1	5	7	5	4	5	5	4	5	7	5	5	6	6	5	5	5	8	6	6	7	7	7	7	1	0	1	1	1	1	0	1	1	1	0	1	0
254	28	0	2	1	1	2	53	2	2	1	0	1	1	5	5	5	5	5	5	5	5	5	5	5	5	5	5	5	5	5	5	5	5	5	5	5	1	1	1	1	1	1	0	1	1	1	0	1	0
255	27	0	2	1	0	3	3	2	2	1	1	1	1	5	5	4	4	4	4	5	5	7	7	5	6	9	5	5	4	5	7	7	7	8	8	9	1	1	1	1	1	1	0	1	1	0	0	1	0
256	43	2	2	2	0	2	2	2	3	2	1	1	1	7	8	7	7	7	7	7	6	6	7	7	8	7	7	7	7	6	7	7	7	8	7	7	1	1	1	1	1	1	0	1	1	1	0	1	0
257	23	0	2	1	0	2	3	2	2	2	0	2	0	4	5	2	3	4	5	4	4	5	5	5	5	5	5	5	5	5	5	5	5	6	5	6	1	1	1	1	1	1	0	1	0	1	0	1	0
258	27	0	2	1	0	2	39	2	2	2	0	1	1	6	7	5	4	6	4	5	8	9	7	5	8	7	5	5	4	6	7	7	7	5	7	8	1	1	1	1	1	1	0	1	1	1	0	1	0
259	27	0	2	1	0	2	48	2	2	2	0	1	0	4	4	4	4	4	4	4	5	7	6	8	8	8	7	4	4	4	4	4	3	3	3	3	1	1	1	1	1	1	0	1	1	1	0	1	0
260	24	0	2	1	0	2	26	2	2	2	0	1	0	5	6	6	6	5	5	9	6	6	6	6	6	6	6	5	7	6	6	7	6	5	6	5	1	1	1	1	1	1	0	1	1	0	0	0	0
261	26	0	2	1	0	2	41	2	2	2	1	1	0	6	6	6	6	6	6	6	8	8	7	6	6	6	6	6	7	7	6	6	6	6	6	6	1	1	1	1	1	1	0	1	1	1	0	1	0
262	24	0	2	1	0	1	9	2	2	1	0	2	0	4	4	5	5	4	4	4	5	5	4	4	5	6	6	5	4	4	4	4	4	4	4	4	1	1	1	1	1	1	1	1	1	1	0	1	0
263	23	0	2	1	0	2	2	2	2	2	1	2	0	5	5	7	5	5	5	5	5	5	5	5	5	5	5	5	5	4	4	5	4	4	4	4	1	1	1	1	1	1	0	1	1	1	0	1	0
264	28	0	2	1	1	2	60	2	2	2	1	1	0	6	7	8	8	8	4	3	4	5	5	4	5	4	4	4	4	8	8	8	8	8	8	8	1	1	1	1	1	0	1	1	1	1	0	1	1
265	25	0	2	1	0	2	26	2	2	2	1	1	0	5	5	5	5	4	4	4	4	5	6	5	3	5	6	6	5	5	3	4	2	3	3	3	1	1	1	1	1	1	0	0	1	1	0	0	0
266	23	0	2	1	0	2	5	2	2	2	0	2	0	5	5	6	5	5	5	6	6	4	4	4	4	3	4	3	3	4	4	4	4	4	4	4	1	1	1	1	1	1	0	1	0	1	0	0	0
267	25	0	2	1	0	2	29	2	2	2	0	1	0	4	4	3	3	3	3	3	3	5	4	4	5	7	7	6	4	8	6	6	7	8	6	6	1	1	1	1	1	1	0	1	1	1	0	1	0
268	26	0	2	1	0	2	36	2	2	2	0	1	0	4	4	3	3	4	4	3	3	5	3	4	7	6	5	5	4	5	8	8	8	8	8	8	1	1	1	1	1	1	0	1	1	1	0	1	0
269	40	2	2	2	0	2	205	2	2	2	0	1	0	6	7	5	5	6	5	5	5	7	5	5	8	6	6	5	5	5	7	7	6	5	5	5	1	1	1	1	1	1	0	0	1	0	0	0	0
270	30	1	2	1	1	3	47	2	1	2	1	1	0	2	2	4	3	3	4	3	5	6	4	4	5	5	5	5	5	5	5	5	5	5	5	5	1	1	1	1	1	0	1	1	1	1	0	1	0
271	25	0	2	1	0	2	30	2	2	2	1	1	0	4	4	4	4	6	5	3	3	5	5	5	6	6	6	6	6	6	6	6	6	4	6	6	1	1	1	1	1	1	0	1	1	1	0	0	0
272	29	0	2	1	0	2	77	2	2	2	0	1	0	6	6	6	6	6	6	5	6	7	7	7	7	7	5	5	5	5	6	6	6	6	5	5	1	1	1	1	1	1	0	1	1	0	0	1	0
273	26	0	2	1	1	2	28	2	2	2	0	2	0	4	5	4	7	4	5	8	8	8	4	4	7	8	4	4	2	7	7	7	7	6	6	4	1	1	1	1	1	1	0	1	1	0	0	0	0
274	29	0	1	1	0	2	41	2	1	2	1	1	1	8	8	4	4	3	5	9	10	6	5	6	8	8	5	4	2	6	7	4	4	3	3	1	1	1	1	1	0	1	0	1	1	0	0	1	0
275	30	1	1	1	1	2	42	2	2	3	1	1	0	5	5	6	6	8	8	6	8	8	7	8	6	9	9	5	6	6	7	7	7	7	7	7	1	1	1	1	1	1	0	1	0	0	0	0	0
276	26	0	2	1	0	2	30	2	2	2	1	1	0	4	3	3	4	3	3	3	3	3	5	5	7	6	5	3	2	4	4	4	4	3	5	3	1	1	1	1	1	1	0	1	1	1	0	1	0
277	30	1	2	1	1	2	76	2	2	2	1	1	0	6	6	6	7	7	7	7	7	7	7	7	7	7	7	7	7	7	7	7	7	7	7	7	0	1	0	1	1	1	0	1	1	1	0	1	0
278	27	0	2	1	1	2	54	2	2	2	0	1	0	6	6	6	6	6	6	6	6	7	6	6	7	7	6	6	6	6	7	7	7	7	7	7	1	1	1	1	1	1	1	1	1	0	0	0	0
279	26	0	2	1	0	2	51	2	2	2	0	1	0	8	8	8	7	8	7	7	7	8	6	7	8	8	7	7	7	9	8	7	8	5	7	7	1	1	1	1	1	1	0	1	1	1	0	1	0
280	41	2	2	2	1	3	51	2	2	2	1	1	0	3	3	4	4	4	4	4	4	8	6	7	7	7	6	6	6	3	3	3	3	3	3	3	1	1	1	1	1	1	0	1	1	1	0	1	0
281	32	1	1	2	0	3	78	2	1	3	1	1	0	4	6	5	6	7	6	8	6	8	7	5	9	8	8	8	5	6	9	9	8	4	6	7	1	1	1	1	1	1	0	0	1	0	1	1	0
282	28	0	2	1	1	3	66	2	2	3	0	1	1	5	6	3	3	5	2	2	3	3	4	4	6	7	5	3	6	5	5	4	5	2	5	6	1	1	1	1	1	1	1	1	1	1	0	0	0
[truncated: 24 more columns]
